# Supplementary material for: Pathways affected by asbestos exposure in normal and tumour tissue of lung cancer patients
Source: BMC Med Genomics. 2008 Nov 11;1:55. doi: 10.1186/1755-8794-1-55 (PMC2612681; doi:10.1186/1755-8794-1-55)
Supplement: Additional file 1 — Up-regulated pathways in the normal (N) and tumour (T) tissue identified using the t-test and fold change (fc). The results are presented for the terms for which at least one of the four tests gives p < 0.001 (shown in italics). P-values > 0.2 are given as na. [file 1755-8794-1-55-S1.xls]

## Sheet: Sheet1
GO ID	GO category name	Genes	N t-test	N fc	T t-test	T fc
GO:0000003	reproduction	98	0.00042	0.00784	0.01402	na
GO:0000267	cell fraction	393	0.00046	0.00062	0.0117	0.02472
GO:0000323	lytic vacuole	43	0.12582	0.00002	na	na
GO:0000786	nucleosome	43	0.0002	0.00236	0.0001	0.00002
GO:0001533	cornified envelope	2	0.0002	0.0235	0.18868	na
GO:0001584	rhodopsin-like receptor activity	185	0.00002	0.00002	0.00002	0.00002
GO:0001595	angiotensin receptor activity	3	na	na	0.00064	0.21502
GO:0001637	G-protein chemoattractant receptor activity	13	0.11956	na	0.02556	0.00082
GO:0001653	peptide receptor activity	56	0.00002	0.00002	0.00002	0.00002
GO:0001659	thermoregulation	3	0.0486	0.00056	na	na
GO:0001660	fever	2	na	0.00008	na	na
GO:0001664	G-protein-coupled receptor binding	27	0.01214	0.00002	0.0064	0.00002
GO:0001775	cell activation	42	0.0867	0.00002	0.00002	0.00006
GO:0003676	nucleic acid binding	1208	na	0.16246	0.00006	0.00006
GO:0003677	DNA binding	817	0.1498	0.12716	0.00048	0.0136
GO:0003700	transcription factor activity	359	0.00012	0.00022	0.00002	0.00234
GO:0003823	antigen binding	18	0.08648	0.02896	0.00002	0.00002
GO:0004668	protein-arginine deiminase activity	3	0.00012	na	na	na
GO:0004871	signal transducer activity	1065	0.00002	0.00002	0.00002	0.00002
GO:0004872	receptor activity	639	0.00002	0.00002	0.00002	0.00002
GO:0004888	transmembrane receptor activity	417	0.00002	0.00002	0.00002	0.00002
GO:0004890	GABA-A receptor activity	14	0.00002	0.00298	0.00024	0.031
GO:0004930	G-protein coupled receptor activity	221	0.00002	0.00002	0.00002	0.00002
GO:0004945	angiotensin type II receptor activity	3	na	na	0.00048	na
GO:0004950	chemokine receptor activity	13	0.12004	na	0.02452	0.00068
GO:0004970	ionotropic glutamate receptor activity	8	0.00002	na	0.00696	0.00472
GO:0004984	olfactory receptor activity	31	0.00002	0.00002	0.00002	0.00002
GO:0005102	receptor binding	289	0.00002	0.00002	0.00012	0.00002
GO:0005125	cytokine activity	100	0.00004	0.00002	0.00088	0.00014
GO:0005126	hematopoietin/interferon-class (D200-domain) cytokine receptor binding	17	0.00002	0.00004	0.02458	0.12874
GO:0005138	interleukin-6 receptor binding	2	na	0.00002	na	na
GO:0005149	interleukin-1 receptor binding	4	0.00244	0.00078	na	na
GO:0005179	hormone activity	61	0.00002	0.00002	0.00002	0.00002
GO:0005184	neuropeptide hormone activity	15	0.00048	0.01726	0.03908	0.0252
GO:0005215	transporter activity	684	0.00032	0.00104	0.0027	0.10416
GO:0005216	ion channel activity	157	0.00002	0.00002	0.00002	0.00002
GO:0005230	extracellular ligand-gated ion channel activity	37	0.00002	0.00002	0.00002	0.00006
GO:0005231	excitatory extracellular ligand-gated ion channel activity	24	0.00004	0.0005	0.00012	0.00068
GO:0005234	glutamate-gated ion channel activity	8	0.00004	na	0.00694	0.00498
GO:0005244	voltage-gated ion channel activity	80	0.00002	0.00004	0.00004	0.00026
GO:0005249	voltage-gated potassium channel activity	44	0.00012	0.0002	0.00034	0.00426
GO:0005261	cation channel activity	116	0.00002	0.00002	0.00002	0.00002
GO:0005262	calcium channel activity	24	0.00142	0.00594	0.0001	0.00634
GO:0005267	potassium channel activity	59	0.00002	0.00024	0.00006	0.00048
GO:0005516	calmodulin binding	57	0.05498	0.00056	0.1636	na
GO:0005529	sugar binding	69	0.09202	0.0001	0.00734	0.0596
GO:0005575	cellular_component	5010	0.00936	0.0005	0.00628	0.00844
GO:0005576	extracellular region	562	0.00002	0.00002	0.00002	0.00002
GO:0005578	extracellular matrix (sensu Metazoa)	164	0.00002	0.05254	0.00002	0.00008
GO:0005581	collagen	7	na	na	na	0.00078
GO:0005615	extracellular space	250	0.00002	0.00002	0.00002	0.00002
GO:0005624	membrane fraction	307	0.00038	0.00112	0.00682	0.02406
GO:0005764	lysosome	43	0.12912	0.00002	na	na
GO:0005773	vacuole	47	0.18196	0.00004	na	na
GO:0005882	intermediate filament	49	0.00006	0.00612	0.00002	0.00014
GO:0005886	plasma membrane	851	0.00002	0.00002	0.00002	0.00002
GO:0005887	integral to plasma membrane	622	0.00002	0.00002	0.00002	0.00002
GO:0006139	nucleobase. nucleoside. nucleotide and nucleic acid metabolism	1301	na	0.00366	0.0008	0.00058
GO:0006564	L-serine biosynthesis	2	na	na	0.0629	0.00022
GO:0006811	ion transport	313	0.00002	0.00002	0.00002	0.00002
GO:0006812	cation transport	218	0.00004	0.00002	0.00002	0.00012
GO:0006813	potassium ion transport	76	0.00002	0.00004	0.00008	0.00062
GO:0006814	sodium ion transport	46	0.00012	0.00006	0.003	0.00102
GO:0006816	calcium ion transport	32	0.00036	0.00644	0.00006	0.00126
GO:0006873	cell ion homeostasis	38	0.01392	0.0468	0.00426	0.00054
GO:0006875	metal ion homeostasis	25	0.00628	0.01868	0.01448	0.00002
GO:0006915	apoptosis	224	na	0.00004	0.0627	na
GO:0006916	anti-apoptosis	39	na	0.00002	0.0264	na
GO:0006935	chemotaxis	59	0.02424	0.00002	0.05604	0.00002
GO:0006936	muscle contraction	78	0.00284	0.00348	0.00002	0.00008
GO:0006941	striated muscle contraction	19	0.0024	0.05646	0.00092	0.01538
GO:0006950	response to stress	493	na	0.00002	0.06732	0.00002
GO:0006952	defense response	431	0.00464	0.00002	0.00002	0.00002
GO:0006954	inflammatory response	104	0.16428	0.00002	0.00732	0.00002
GO:0006955	immune response	390	0.0235	0.00002	0.00002	0.00002
GO:0006959	humoral immune response	93	0.02618	0.0001	0.00022	0.00002
GO:0006968	cellular defense response	46	0.07538	0.00002	0.00018	0.00478
GO:0007154	cell communication	1498	0.00002	0.00002	0.00002	0.00002
GO:0007162	negative regulation of cell adhesion	6	na	0.02472	0.17094	0.00016
GO:0007165	signal transduction	1197	0.00002	0.00002	0.00002	0.00012
GO:0007166	cell surface receptor linked signal transduction	541	0.00002	0.00002	0.00002	0.00002
GO:0007186	G-protein coupled receptor protein signaling pathway	306	0.00002	0.00002	0.00002	0.00002
GO:0007187	G-protein signaling. coupled to cyclic nucleotide second messenger	49	0.0001	0.00004	0.00002	0.00002
GO:0007188	G-protein signaling. coupled to cAMP nucleotide second messenger	27	0.00182	0.00144	0.00112	0.0004
GO:0007200	G-protein signaling. coupled to IP3 second messenger (phospholipase C activating)	38	0.00458	0.00396	0.0004	0.00002
GO:0007204	positive regulation of cytosolic calcium ion concentration	20	0.00308	0.03082	0.0003	0.06184
GO:0007214	gamma-aminobutyric acid signaling pathway	7	0.00002	0.01864	0.0041	0.04084
GO:0007215	glutamate signaling pathway	11	0.0007	0.04294	0.02052	0.00314
GO:0007249	I-kappaB kinase/NF-kappaB cascade	48	na	0.00046	na	na
GO:0007267	cell-cell signaling	259	0.00002	0.00002	0.00002	0.00002
GO:0007268	synaptic transmission	111	0.00002	0.00002	0.00002	0.00002
GO:0007275	development	882	0.00002	0.00002	0.00002	0.00002
GO:0007283	spermatogenesis	63	0.00066	0.09292	0.1101	na
GO:0007398	ectoderm development	42	0.00102	0.00084	na	0.00178
GO:0007399	neurogenesis	198	0.00002	0.00124	0.00086	0.0167
GO:0007582	physiological process	4606	na	0.00002	0.17446	na
GO:0007586	digestion	29	0.06094	0.02448	0.00022	0.0246
GO:0007600	sensory perception	208	0.00002	0.00002	0.00004	0.00002
GO:0007601	visual perception	84	0.00002	0.00012	0.00024	0.01238
GO:0007606	sensory perception of chemical stimulus	42	0.00002	0.00002	0.00004	0.00002
GO:0007608	perception of smell	33	0.00002	0.00006	0.00002	0.00002
GO:0007610	behavior	38	0.0004	0.00022	0.0001	0.0034
GO:0007631	feeding behavior	13	0.00066	0.0148	0.00018	0.0217
GO:0008009	chemokine activity	26	0.01222	0.00002	0.01872	0.00002
GO:0008066	glutamate receptor activity	14	0.00008	0.15422	0.02064	0.0245
GO:0008076	voltage-gated potassium channel complex	39	0.00002	0.00046	0.00228	0.03072
GO:0008083	growth factor activity	75	0.00144	0.0001	na	0.04556
GO:0008150	biological_process	5336	0.00624	0.00002	0.01004	0.05114
GO:0008152	metabolism	3125	na	0.00002	na	0.04242
GO:0008188	neuropeptide receptor activity	22	0.00002	0.00028	0.00124	0.00328
GO:0008219	cell death	241	na	0.00008	0.08226	na
GO:0008283	cell proliferation	220	na	0.00052	na	0.00612
GO:0008284	positive regulation of cell proliferation	52	0.09774	0.00002	na	0.10604
GO:0008324	cation transporter activity	284	0.00004	0.00006	0.00024	0.0002
GO:0008503	benzodiazepine receptor activity	5	0.00012	na	na	na
GO:0008509	anion transporter activity	42	0.00014	0.0682	0.0294	0.01136
GO:0008527	taste receptor activity	7	0.00026	0.2203	0.18174	0.06896
GO:0008528	peptide receptor activity. G-protein coupled	56	0.00002	0.00002	0.00002	0.00002
GO:0009581	detection of external stimulus	223	0.00002	0.00002	0.00002	0.00002
GO:0009582	detection of abiotic stimulus	58	0.00344	0.00064	na	na
GO:0009605	response to external stimulus	564	0.00002	0.00002	0.00002	0.00002
GO:0009607	response to biotic stimulus	493	0.04156	0.00002	0.00002	0.00002
GO:0009611	response to wounding	188	0.00316	0.00002	0.00008	0.00002
GO:0009613	response to pest. pathogen or parasite	269	0.0169	0.00002	0.0001	0.00002
GO:0009617	response to bacteria	37	0.09056	0.00062	0.09362	na
GO:0009620	response to fungi	10	na	0.00036	0.05152	na
GO:0009628	response to abiotic stimulus	177	0.0004	0.00002	na	0.0077
GO:0009653	morphogenesis	580	0.00002	0.00036	0.0004	0.00076
GO:0009887	organogenesis	466	0.00002	0.00006	0.00002	0.00002
GO:0009888	histogenesis	79	0.0001	0.00078	0.06114	0.01442
GO:0012501	programmed cell death	226	na	0.00004	0.06158	na
GO:0015075	ion transporter activity	314	0.00002	0.00002	0.00028	0.0002
GO:0015267	channel or pore class transporter activity	184	0.00002	0.00002	0.00002	0.00002
GO:0015268	alpha-type channel activity	171	0.00002	0.00002	0.00002	0.00002
GO:0015276	ligand-gated ion channel activity	46	0.00002	0.00004	0.00002	0.00024
GO:0015290	electrochemical potential-driven transporter activity	95	0.00002	0.00068	na	na
GO:0015291	porter activity	95	0.00002	0.0009	na	na
GO:0015672	monovalent inorganic cation transport	136	0.00002	0.00002	0.00004	0.00018
GO:0016020	membrane	1981	0.00002	0.00002	0.00002	0.00002
GO:0016021	integral to membrane	1515	0.00002	0.00002	0.00002	0.00002
GO:0016064	humoral defense mechanism (sensu Vertebrata)	65	0.00456	0.00096	0.00008	0.00002
GO:0016066	cellular defense response (sensu Vertebrata)	12	0.05486	0.00016	0.01032	0.00656
GO:0016265	death	243	na	0.00004	0.0881	na
GO:0016813	hydrolase activity. acting on carbon-nitrogen (but not peptide) bonds. in linear amidines	6	0.00044	na	na	na
GO:0016917	GABA receptor activity	14	0.00002	0.00284	0.0002	0.03068
GO:0017038	protein import	26	na	0.00092	na	na
GO:0019226	transmission of nerve impulse	115	0.00002	0.00002	0.00002	0.00002
GO:0019730	antimicrobial humoral response	49	0.0074	0.00184	0.00144	0.00002
GO:0019733	antibacterial humoral response (sensu Vertebrata)	2	na	0.0004	0.01194	0.10548
GO:0019735	antimicrobial humoral response (sensu Vertebrata)	48	0.00912	0.0014	0.00102	0.00002
GO:0019884	antigen presentation. exogenous antigen	6	na	0.00312	0.00658	0.00002
GO:0019886	antigen processing. exogenous antigen via MHC class II	7	0.20068	0.00108	0.03334	0.00002
GO:0019932	second-messenger-mediated signaling	96	0.00002	0.00002	0.00002	0.00006
GO:0019933	cAMP-mediated signaling	27	0.00164	0.00118	0.0009	0.00048
GO:0019935	cyclic-nucleotide-mediated signaling	50	0.0001	0.00008	0.00002	0.00002
GO:0019953	sexual reproduction	97	0.00034	0.00502	0.01912	na
GO:0030001	metal ion transport	166	0.00002	0.00002	0.00002	0.00002
GO:0030003	cation homeostasis	35	0.02974	0.03842	0.01382	0.00024
GO:0030005	di-. tri-valent inorganic cation homeostasis	23	0.0118	0.0133	0.00566	0.00002
GO:0030097	hemopoiesis	32	na	0.00004	0.0613	0.02508
GO:0030098	lymphocyte differentiation	13	na	0.0015	0.01174	0.00018
GO:0030099	myeloid blood cell differentiation	11	na	0.00006	na	na
GO:0030101	natural killer cell activation	5	0.15352	0.00878	0.00024	0.00648
GO:0030155	regulation of cell adhesion	11	na	0.01516	0.11914	0.00052
GO:0030216	keratinocyte differentiation	3	0.00126	0.00062	na	0.10534
GO:0030217	T-cell differentiation	4	na	0.0006	0.00078	0.00004
GO:0030246	carbohydrate binding	110	0.02018	0.00004	0.0256	0.00654
GO:0030249	guanylate cyclase regulator activity	6	0.02166	0.17506	0.00088	0.14508
GO:0030528	transcription regulator activity	524	0.04686	0.10118	0.00004	0.006
GO:0030529	ribonucleoprotein complex	157	na	0.00068	na	0.0607
GO:0030594	neurotransmitter receptor activity	52	0.00002	0.00002	0.00002	0.00006
GO:0030955	potassium ion binding	60	0.00002	0.00006	0.00216	0.03302
GO:0031012	extracellular matrix	167	0.00002	0.02946	0.00002	0.00006
GO:0031224	intrinsic to membrane	1517	0.00002	0.00002	0.00002	0.00002
GO:0031226	intrinsic to plasma membrane	624	0.00002	0.00002	0.00002	0.00002
GO:0042087	cell-mediated immune response	11	0.07906	0.00072	0.00868	0.04642
GO:0042089	cytokine biosynthesis	16	0.06366	0.00082	0.00546	0.09122
GO:0042101	T-cell receptor complex	5	0.10374	0.00524	0.00034	0.0001
GO:0042107	cytokine metabolism	16	0.06408	0.00078	0.00532	0.092
GO:0042110	T-cell activation	17	na	0.00006	0.0002	0.00002
GO:0042127	regulation of cell proliferation	121	0.21806	0.00014	na	0.21158
GO:0042165	neurotransmitter binding	52	0.00002	0.00002	0.00002	0.00002
GO:0042221	response to chemical substance	106	0.00068	0.00002	0.12908	0.00006
GO:0042277	peptide binding	64	0.00002	0.00004	0.00224	0.00902
GO:0042287	MHC protein binding	5	na	0.04662	0.00458	0.00092
GO:0042330	taxis	59	0.02502	0.00002	0.05804	0.00002
GO:0042379	chemokine receptor binding	26	0.01206	0.00002	0.0186	0.00002
GO:0042445	hormone metabolism	28	0.00092	0.01468	0.18464	0.05246
GO:0042828	response to pathogen	16	na	0.00002	0.18108	0.02844
GO:0042829	defense response to pathogen	6	na	0.00056	0.14936	na
GO:0042923	neuropeptide binding	22	0.00002	0.0004	0.0013	0.003
GO:0042981	regulation of apoptosis	120	na	0.0005	0.01904	na
GO:0043066	negative regulation of apoptosis	45	na	0.00006	0.04422	na
GO:0043067	regulation of programmed cell death	122	na	0.00054	0.01848	na
GO:0043069	negative regulation of programmed cell death	47	na	0.00012	0.04726	na
GO:0043118	negative regulation of physiological process	227	na	0.00002	0.07162	na
GO:0043119	positive regulation of physiological process	178	na	0.00078	na	0.1987
GO:0043207	response to external biotic stimulus	278	0.00842	0.00002	0.00002	0.00002
GO:0043226	organelle	2523	na	0.00838	na	0.00038
GO:0043227	membrane-bound organelle	2189	na	0.00538	na	0.0001
GO:0043229	intracellular organelle	2523	na	0.0086	na	0.0002
GO:0043231	intracellular membrane-bound organelle	2189	na	0.00526	na	0.00016
GO:0043235	receptor complex	35	na	0.05172	0.09356	0.00092
GO:0044237	cellular metabolism	2944	na	0.00002	na	0.06312
GO:0044238	primary metabolism	2815	na	0.00002	na	0.10894
GO:0045012	MHC class II receptor activity	6	na	0.00354	0.00618	0.00002
GO:0045111	intermediate filament cytoskeleton	49	0.00006	0.00658	0.00004	0.00012
GO:0045202	synapse	53	0.00002	0.00002	0.00002	0.00002
GO:0045211	postsynaptic membrane	41	0.00002	0.00002	0.00002	0.00004
GO:0045321	immune cell activation	41	0.11164	0.00002	0.00004	0.00002
GO:0045595	regulation of cell differentiation	18	na	0.00004	na	na
GO:0046649	lymphocyte activation	34	na	0.00002	0.00002	0.00002
GO:0046879	hormone secretion	7	0.02052	na	na	0.00044
GO:0048015	phosphoinositide-mediated signaling	50	0.00006	0.00126	0.00012	0.00254
GO:0048232	male gamete generation	63	0.00072	0.09372	0.10976	na
GO:0048513	organ development	466	0.00002	0.00002	0.00002	0.00004
GO:0048519	negative regulation of biological process	268	na	0.00002	0.11186	na
GO:0048522	positive regulation of cellular process	164	na	0.00056	na	na
GO:0048523	negative regulation of cellular process	178	na	0.00002	0.16726	na
GO:0050794	regulation of cellular process	394	na	0.00004	na	na
GO:0050801	ion homeostasis	38	0.01386	0.04658	0.00442	0.00076
GO:0050863	regulation of T-cell activation	11	na	0.00956	0.01766	0.00022
GO:0050865	regulation of cell activation	14	0.18448	0.01686	0.0678	0.00074
GO:0050874	organismal physiological process	876	0.00002	0.00002	0.00002	0.00002
GO:0050877	neurophysiological process	315	0.00002	0.00002	0.00002	0.00002
GO:0050896	response to stimulus	893	0.00002	0.00002	0.00002	0.00002
GO:0050909	perception of taste	7	0.00006	0.21694	0.1865	0.06832
GO:0050953	sensory perception of light	84	0.00002	0.00012	0.00036	0.01242
GO:0051242	positive regulation of cellular physiological process	124	na	0.00014	na	na
GO:0051243	negative regulation of cellular physiological process	147	na	0.00004	0.11436	na
GO:0051244	regulation of cellular physiological process	280	na	0.00002	0.16044	na
GO:0051249	regulation of lymphocyte activation	14	0.15008	0.01334	0.0508	0.00064
