# Supplementary material for: Pathways affected by asbestos exposure in normal and tumour tissue of lung cancer patients
Source: BMC Med Genomics. 2008 Nov 11;1:55. doi: 10.1186/1755-8794-1-55 (PMC2612681; doi:10.1186/1755-8794-1-55)
Supplement: Additional file 2 — Down-regulated pathways in the normal (N) and tumour (T) tissue identified using the t-test and fold change (fc). The results are presented for the terms for which at least one of the four tests gives p < 0.001 (shown in italics). P-values > 0.2 are given as na. [file 1755-8794-1-55-S2.xls]

## Sheet: Sheet1
GO ID	GO category name	Genes	N t-test	N fc	T t-test	T fc
GO:0000151	ubiquitin ligase complex	119	0.00022	0.0004	0.00986	0.02466
GO:0000166	nucleotide binding	761	2e-05	2e-05	0.00054	0.01276
GO:0000375	RNA splicing, via transesterification reactions	40	0.00012	0.01012	6e-05	0.12336
GO:0000377	RNA splicing, via transesterification reactions with bulged adenosine as nucleophile	40	0.00012	0.0111	0.00012	0.12148
GO:0000398	nuclear mRNA splicing, via spliceosome	40	6e-05	0.0105	0.00012	0.12178
GO:0000502	proteasome complex (sensu Eukaryota)	19	4e-05	0.00084	2e-05	0.01276
GO:0003676	nucleic acid binding	1208	0.0002	2e-05	0.18438	0.00348
GO:0003723	RNA binding	200	0.0001	0.00286	4e-05	0.14172
GO:0003735	structural constituent of ribosome	92	0.00082	0.02036	na	na
GO:0003824	catalytic activity	2137	2e-05	2e-05	2e-05	2e-05
GO:0004004	ATP-dependent RNA helicase activity	6	0.0001	0.00618	0.01626	0.0801
GO:0004104	cholinesterase activity	2	na	0.00088	na	na
GO:0004197	cysteine-type endopeptidase activity	44	0.00014	0.00066	0.20658	na
GO:0004300	enoyl-CoA hydratase activity	5	na	na	0.00046	0.03808
GO:0004386	helicase activity	59	0.00024	0.00546	0.03042	0.02982
GO:0004812	tRNA ligase activity	18	0.02158	0.06704	0.0005	0.00772
GO:0004842	ubiquitin-protein ligase activity	143	2e-05	0.0001	0.0016	0.00136
GO:0005021	vascular endothelial growth factor receptor activity	8	0.00402	0.0001	0.20074	na
GO:0005198	structural molecule activity	315	na	0.0004	na	na
GO:0005230	extracellular ligand-gated ion channel activity	37	na	0.00088	na	0.01636
GO:0005515	protein binding	1494	6e-05	4e-05	0.00012	0.00052
GO:0005524	ATP binding	517	2e-05	0.00024	0.07474	0.037
GO:0005605	basal lamina	11	0.07302	0.09694	0.1239	0.0005
GO:0005622	intracellular	3016	2e-05	2e-05	2e-05	2e-05
GO:0005634	nucleus	1486	2e-05	2e-05	0.00612	0.0379
GO:0005737	cytoplasm	1326	2e-05	2e-05	2e-05	2e-05
GO:0005739	mitochondrion	272	2e-05	0.0004	2e-05	2e-05
GO:0005777	peroxisome	31	na	na	0.00068	0.0156
GO:0005783	endoplasmic reticulum	225	0.00084	0.00044	4e-05	6e-05
GO:0005794	Golgi apparatus	172	0.00012	8e-05	8e-05	6e-05
GO:0005795	Golgi stack	138	0.00046	0.00042	4e-05	0.00012
GO:0006022	aminoglycan metabolism	15	0.0204	0.00036	0.13148	na
GO:0006139	nucleobase, nucleoside, nucleotide and nucleic acid metabolism	1301	0.00012	0.0047	0.01784	0.10792
GO:0006396	RNA processing	140	0.00034	0.07234	0.00028	0.04924
GO:0006418	tRNA aminoacylation for protein translation	18	0.0217	0.06702	0.00038	0.00808
GO:0006457	protein folding	100	6e-05	2e-05	0.00336	0.0026
GO:0006464	protein modification	637	4e-05	0.0003	0.00202	0.01442
GO:0006511	ubiquitin-dependent protein catabolism	55	0.0001	6e-05	0.00048	0.04736
GO:0006512	ubiquitin cycle	216	2e-05	2e-05	8e-05	0.00052
GO:0006886	intracellular protein transport	142	2e-05	0.00052	4e-05	2e-05
GO:0006974	response to DNA damage stimulus	105	0.06124	0.00428	0.0003	0.11894
GO:0007032	endosome organization and biogenesis	12	na	na	0.00018	0.07706
GO:0007034	vacuolar transport	4	na	na	2e-05	0.02656
GO:0007155	cell adhesion	257	na	0.00076	na	0.00034
GO:0008037	cell recognition	8	na	0.00028	na	na
GO:0008038	neuronal cell recognition	3	0.06838	6e-05	na	na
GO:0008104	protein localization	231	2e-05	4e-05	2e-05	2e-05
GO:0008152	metabolism	3125	2e-05	0.0001	2e-05	0.00876
GO:0008186	RNA-dependent ATPase activity	6	0.00012	0.0069	0.01664	0.08196
GO:0008376	acetylgalactosaminyltransferase activity	12	na	0.04382	0.04378	0.00098
GO:0008380	RNA splicing	52	4e-05	0.00474	0.00472	0.13484
GO:0008430	selenium binding	11	0.18974	na	0.0005	0.05536
GO:0008452	RNA ligase activity	18	0.02202	0.06706	0.00044	0.0076
GO:0008565	protein transporter activity	40	0.00042	0.0314	0.01374	0.01492
GO:0008603	cAMP-dependent protein kinase regulator activity	5	na	0.00072	na	na
GO:0009225	nucleotide-sugar metabolism	15	0.00358	na	0.05744	0.00042
GO:0012505	endomembrane system	91	8e-05	0.04684	0.03466	0.03942
GO:0015031	protein transport	221	2e-05	2e-05	2e-05	2e-05
GO:0015238	drug transporter activity	8	0.0003	0.10796	na	0.14284
GO:0015936	coenzyme A metabolism	4	0.00038	0.05452	na	0.12924
GO:0015937	coenzyme A biosynthesis	4	0.00024	0.05482	na	0.1315
GO:0016020	membrane	1981	na	0.06492	0.10444	0.0004
GO:0016070	RNA metabolism	177	2e-05	0.00336	2e-05	0.00998
GO:0016126	sterol biosynthesis	14	na	0.17592	0.00158	0.0009
GO:0016192	vesicle-mediated transport	153	0.00326	0.00074	4e-05	0.00038
GO:0016197	endosome transport	11	na	na	0.00016	na
GO:0016462	pyrophosphatase activity	228	0.00016	0.00028	0.00686	0.0276
GO:0016567	protein ubiquitination	120	0.00024	0.00018	0.00484	0.08196
GO:0016772	transferase activity, transferring phosphorus-containing groups	382	0.00042	0.00844	0.0949	0.04922
GO:0016779	nucleotidyltransferase activity	54	0.00014	0.0192	0.00332	na
GO:0016780	phosphotransferase activity, for other substituted phosphate groups	5	0.09818	na	0.00624	0.00016
GO:0016787	hydrolase activity	870	6e-05	0.06326	0.00278	0.06174
GO:0016817	hydrolase activity, acting on acid anhydrides	230	0.0002	0.0002	0.00678	0.02522
GO:0016818	hydrolase activity, acting on acid anhydrides, in phosphorus-containing anhydrides	230	0.00012	0.00024	0.00686	0.02468
GO:0016874	ligase activity	208	2e-05	2e-05	2e-05	8e-05
GO:0016875	ligase activity, forming carbon-oxygen bonds	18	0.02178	0.0675	0.00036	0.00744
GO:0016876	ligase activity, forming aminoacyl-tRNA and related compounds	18	0.02146	0.06846	0.00042	0.00838
GO:0016879	ligase activity, forming carbon-nitrogen bonds	167	2e-05	6e-05	0.00024	0.00436
GO:0016881	acid-amino acid ligase activity	148	2e-05	2e-05	0.0026	0.00092
GO:0016887	ATPase activity	139	0.00016	0.00094	0.11184	na
GO:0017076	purine nucleotide binding	662	2e-05	0.00022	0.00378	0.02888
GO:0017111	nucleoside-triphosphatase activity	220	0.00024	0.00014	0.01212	0.04752
GO:0017144	drug metabolism	3	na	0.00084	0.0758	0.2011
GO:0019276	UDP-N-acetylgalactosamine metabolism	2	na	0.00986	0.1413	0.00074
GO:0019538	protein metabolism	1263	2e-05	2e-05	0.00044	0.00266
GO:0019866	inner membrane	55	0.00308	0.00072	0.05064	0.06318
GO:0019941	modification-dependent protein catabolism	55	4e-05	2e-05	0.00046	0.04794
GO:0030054	cell junction	54	na	na	na	0.0008
GO:0030138	COPII-coated vesicle	5	0.00034	na	na	na
GO:0030203	glycosaminoglycan metabolism	15	0.01572	0.00026	0.10244	na
GO:0030286	dynein complex	9	0.03922	0.00038	na	0.08062
GO:0030529	ribonucleoprotein complex	157	2e-05	0.00536	0.03162	0.17566
GO:0030554	adenyl nucleotide binding	530	2e-05	0.00026	0.11626	0.07018
GO:0031090	organelle membrane	131	0.01646	0.03376	0.00078	0.0051
GO:0042579	microbody	31	na	na	0.00038	0.0164
GO:0043037	translation	62	0.00314	0.02216	0.00036	0.01044
GO:0043038	amino acid activation	18	0.02154	0.0699	0.00044	0.00792
GO:0043039	tRNA aminoacylation	18	0.02178	0.0671	0.00038	0.00716
GO:0043170	macromolecule metabolism	1435	2e-05	2e-05	4e-05	0.00026
GO:0043226	organelle	2523	2e-05	2e-05	2e-05	2e-05
GO:0043227	membrane-bound organelle	2189	2e-05	2e-05	2e-05	2e-05
GO:0043228	non-membrane-bound organelle	560	na	0.0001	na	na
GO:0043229	intracellular organelle	2523	2e-05	2e-05	2e-05	2e-05
GO:0043231	intracellular membrane-bound organelle	2189	2e-05	2e-05	2e-05	2e-05
GO:0043232	intracellular non-membrane-bound organelle	560	na	0.0001	na	na
GO:0043234	protein complex	771	6e-05	0.00038	0.00456	0.03684
GO:0043256	laminin complex	4	0.08424	0.10858	0.04762	0.0008
GO:0043283	biopolymer metabolism	767	4e-05	4e-05	2e-05	0.01622
GO:0044237	cellular metabolism	2944	2e-05	0.00018	2e-05	0.0769
GO:0044238	primary metabolism	2815	2e-05	0.00012	2e-05	0.0282
GO:0044249	cellular biosynthesis	455	0.00062	0.04784	0.01144	na
GO:0044260	cellular macromolecule metabolism	1359	2e-05	2e-05	8e-05	0.00108
GO:0044267	cellular protein metabolism	1252	2e-05	2e-05	0.0008	0.00462
GO:0045184	establishment of protein localization	222	2e-05	2e-05	2e-05	2e-05
GO:0045202	synapse	53	na	0.00094	na	0.18904
GO:0045211	postsynaptic membrane	41	na	0.00082	na	0.04542
GO:0046907	intracellular transport	224	2e-05	0.00022	6e-05	2e-05
GO:0048193	Golgi vesicle transport	38	0.0297	0.01304	0.00114	0.00068
GO:0050875	cellular physiological process	4038	0.00012	0.00152	0.00048	0.10456
GO:0051051	negative regulation of transport	8	na	na	0.0041	0.00058
GO:0051082	unfolded protein binding	83	0.00036	8e-05	0.00242	0.00026
